# Supplementary material for: Rival seminal fluid induces enhanced sperm motility in a polyandrous ant
Source: BMC Evol Biol. 2018 Mar 23;18:28. doi: 10.1186/s12862-018-1144-y (PMC5865361; doi:10.1186/s12862-018-1144-y)
Supplement: Supplementary file 2 — Datasets supporting this article. (XLSX 68 kb) [file 12862_2018_1144_MOESM2_ESM.xlsx]

## Sheet: Ejaculate_Admixture
Experiment_replicate	Trial	Treatment	Time_point	Prop_motile	PC1	VCL	VAP	VSL	LIN	No_tracked_sperm
1	1	Individual_ejaculate	1	0.266667	-1.08639	19.1419	14.7908	12.0789	0.816651	60
1	1	Individual_ejaculate	2	0.125	-1.23605	16.992	15.5739	11.4212	0.733355	32
1	1	Individual_ejaculate	1	0.745763	0.84596	27.9456	22.292	17.3089	0.776461	59
1	1	Individual_ejaculate	2	0.46988	0.650754	27.908	21.4933	16.3032	0.758526	83
1	1	Mixed_ejaculates	1	0.54321	-0.0115021	23.8357	19.1109	14.9875	0.784239	81
1	1	Mixed_ejaculates	2	0.612903	-0.21087	22.6313	18.6021	14.4053	0.774391	93
1	2	Individual_ejaculate	1	0.470588	-0.412878	21.3437	18.115	13.8321	0.763573	17
1	2	Individual_ejaculate	2	0.233333	-1.90526	15.6481	12.3559	9.10189	0.736646	30
1	2	Individual_ejaculate	1	0.178571	1.44222	30.6827	24.4221	19.0637	0.78059	28
1	2	Individual_ejaculate	2	0.171429	0.980994	27.6533	22.5462	18.4437	0.818043	35
1	2	Mixed_ejaculates	1	0.8	1.17384	30.0732	23.6609	17.7358	0.749583	110
1	2	Mixed_ejaculates	2	0.653846	0.20925	27.0927	20.1937	14.0456	0.695544	104
1	3	Individual_ejaculate	1	0	-5.22383	0	0	0	0	6
1	3	Individual_ejaculate	2	0	-5.22383	0	0	0	0	10
1	3	Individual_ejaculate	1	0.333333	-0.410088	21.2735	18.1813	13.8433	0.761405	27
1	3	Individual_ejaculate	2	0.5	0.0598231	25.4024	18.9948	14.7618	0.77715	28
1	3	Mixed_ejaculates	1	0.563636	0.448524	26.6127	20.6121	16.0603	0.779168	55
1	3	Mixed_ejaculates	2	0.546392	0.237058	26.6111	20.0994	14.6542	0.729084	97
1	4	Individual_ejaculate	1	0.375	-1.18785	19.2372	14.7504	11.1757	0.757656	24
1	4	Individual_ejaculate	2	0.275	-0.186678	28.2905	17.3284	12.2763	0.708451	40
1	4	Individual_ejaculate	1	0.367089	-1.43175	16.8689	13.8223	11.2548	0.814248	79
1	4	Individual_ejaculate	2	0.576923	-1.04057	18.21	15.4553	12.4832	0.8077	52
1	4	Mixed_ejaculates	1	0.714286	0.817546	27.6021	23.0194	16.6639	0.723904	49
1	4	Mixed_ejaculates	2	0.483871	0.686351	26.0164	22.4388	16.9613	0.755894	31
1	5	Individual_ejaculate	1	0	-5.22383	0	0	0	0	59
1	5	Individual_ejaculate	2	0	-5.22383	0	0	0	0	56
1	5	Individual_ejaculate	1	0.478261	-1.1434	18.3787	15.3385	11.5876	0.755457	23
1	5	Individual_ejaculate	2	0.174757	0.45664	26.9083	20.5161	16.033	0.781484	103
1	5	Mixed_ejaculates	1	0.521739	0.0878936	25.9768	19.6978	14.0758	0.714585	69
1	5	Mixed_ejaculates	2	0.537879	0.650906	29.4915	21.0772	15.6997	0.74487	132
1	6	Individual_ejaculate	1	0.454545	0.955791	26.5251	23.2525	18.3153	0.787668	44
1	6	Individual_ejaculate	2	0.212121	-0.559392	22.4797	17.276	12.5773	0.728021	33
1	6	Individual_ejaculate	1	0.266667	-1.49905	21.9576	14.0467	7.4293	0.528899	15
1	6	Individual_ejaculate	2	0.03125	-0.97771	23.9751	15.7626	9.31112	0.590711	32
1	6	Mixed_ejaculates	1	0.824561	1.94731	30.4772	27.2727	21.1958	0.777181	57
1	6	Mixed_ejaculates	2	0.611111	-0.174984	23.2555	19.0232	13.9914	0.735492	72
1	7	Individual_ejaculate	1	0.844828	3.84788	41.5487	32.4878	26.6896	0.821527	58
1	7	Individual_ejaculate	2	0.691489	2.59842	34.9888	28.647	22.9893	0.802503	94
1	7	Individual_ejaculate	1	0.944444	1.3384	29.0136	24.3019	19.2658	0.792768	18
1	7	Individual_ejaculate	2	0.898734	1.05619	27.4582	23.4741	18.4412	0.785597	79
1	7	Mixed_ejaculates	1	0.846154	2.41531	37.2402	27.2239	21.2333	0.779953	39
1	7	Mixed_ejaculates	2	0.912281	2.87276	37.3822	28.8755	23.7407	0.822173	57
1	8	Individual_ejaculate	1	0.8375	1.2186	28.9595	24.2402	18.3109	0.755392	80
1	8	Individual_ejaculate	2	0.88	1.85422	32.4645	25.9611	20.2861	0.781407	100
1	8	Individual_ejaculate	1	0.727273	2.36202	37.2973	27.5707	20.4486	0.741678	33
1	8	Individual_ejaculate	2	0.774193	1.7182	32.1322	24.9758	20.1257	0.805811	31
1	8	Mixed_ejaculates	1	0.897436	0.34015	24.1411	20.7181	16.5166	0.797205	78
1	8	Mixed_ejaculates	2	0.622951	2.05676	32.728	26.4446	21.4819	0.812334	61
1	9	Individual_ejaculate	1	0.176101	-1.53233	18.7433	13.3353	9.6623	0.724565	159
1	9	Individual_ejaculate	2	0.611511	-0.125889	23.829	18.6402	14.3913	0.772061	139
1	9	Individual_ejaculate	1	0.222222	-0.763946	22.8895	15.5315	12.0085	0.773172	9
1	9	Individual_ejaculate	2	0.375	1.58587	49.099	19.8151	13.0825	0.66023	16
1	9	Mixed_ejaculates	1	0.688525	0.169447	23.8637	19.8395	15.9338	0.803137	61
1	9	Mixed_ejaculates	2	0.825397	0.389144	25.218	20.4288	16.5354	0.809417	63
1	10	Individual_ejaculate	1	0.3125	-0.779021	21.8198	15.834	12.2685	0.774824	32
1	10	Individual_ejaculate	2	0.45	-0.632639	20.3943	16.7428	13.6378	0.814546	40
1	10	Individual_ejaculate	1	0.939502	0.86609	29.8618	22.4561	16.1963	0.721244	281
1	10	Individual_ejaculate	2	0.834983	0.63137	31.9741	20.8969	14.1896	0.679029	303
1	10	Mixed_ejaculates	1	0.95	1.69109	32.0483	25.414	19.5767	0.770309	160
1	10	Mixed_ejaculates	2	0.80083	0.0614371	27.3187	19.1543	13.4926	0.704416	241
2	1	Individual_ejaculate	1	0.5	0.447587	26.0538	21.3334	15.788	0.740058	20
2	1	Individual_ejaculate	2	0.525	0.920054	29.5291	22.3263	16.972	0.760182	40
2	1	Individual_ejaculate	1	0.708333	0.960395	28.3216	22.5173	17.8879	0.794405	48
2	1	Individual_ejaculate	2	0.494382	0.721754	26.1969	22.1087	17.4343	0.788572	89
2	1	Mixed_ejaculates	1	0.725	1.03327	29.2372	22.9259	17.6302	0.769011	40
2	1	Mixed_ejaculates	2	0.903226	1.27188	31.0123	23.1546	18.443	0.796512	31
2	2	Individual_ejaculate	1	0.527778	0.232656	25.537	19.8922	15.4332	0.77584	36
2	2	Individual_ejaculate	2	0.392857	-1.14719	18.2614	15.0238	11.8868	0.791196	28
2	2	Individual_ejaculate	1	0.461538	-0.804141	20.6104	16.445	12.2689	0.746056	13
2	2	Individual_ejaculate	2	0.206897	-1.09598	16.8019	15.4229	12.8752	0.834811	29
2	2	Mixed_ejaculates	1	0.566667	-0.396101	20.8539	18.1767	14.2203	0.782336	30
2	2	Mixed_ejaculates	2	0.375	1.12417	30.3757	21.95	18.5463	0.844931	16
2	3	Individual_ejaculate	1	0.896552	-0.0975131	21.4364	19.1634	15.6388	0.816075	87
2	3	Individual_ejaculate	2	0.892857	0.274469	23.1543	20.4855	16.7331	0.816824	112
2	3	Individual_ejaculate	1	0.0833333	-1.97722	19.2412	10.965	7.47726	0.681922	12
2	3	Individual_ejaculate	2	0.181818	2.35948	32.0179	28.001	23.2386	0.829921	11
2	3	Mixed_ejaculates	1	0.868421	0.391368	24.1547	21.1459	16.5967	0.784867	38
2	3	Mixed_ejaculates	2	0.725	0.710784	25.715	22.2577	17.5047	0.786456	40
2	4	Individual_ejaculate	1	0.763636	0.339894	26.3256	20.726	15.1962	0.733194	55
2	4	Individual_ejaculate	2	0.546512	-0.00266785	25.9492	19.1298	13.7795	0.720312	86
2	4	Individual_ejaculate	1	0.6875	0.568743	29.2758	21.0119	15.1711	0.722024	16
2	4	Individual_ejaculate	2	0.882353	0.106623	24.9377	19.9426	14.6584	0.73503	34
2	4	Mixed_ejaculates	1	0.795455	0.641828	26.5875	21.4881	17.0229	0.792203	88
2	4	Mixed_ejaculates	2	0.878049	0.869656	28.9243	22.508	16.747	0.744048	82
2	5	Individual_ejaculate	1	0.657143	0.43525	25.9045	20.6647	16.3267	0.790079	35
2	5	Individual_ejaculate	2	0.816667	0.454667	24.8397	21.5904	16.3646	0.75796	60
2	5	Individual_ejaculate	1	0.530612	-0.374745	21.6645	18.1522	13.9391	0.767903	49
2	5	Individual_ejaculate	2	0.519231	0.177247	24.0425	19.8035	15.9239	0.804098	52
2	5	Mixed_ejaculates	1	0.571429	0.235185	24.8135	20.573	15.3234	0.744829	28
2	5	Mixed_ejaculates	2	0.5	1.99168	32.1499	25.4072	22.1274	0.870913	12
2	6	Individual_ejaculate	1	0.428571	-1.22527	19.1392	14.3446	11.2476	0.784097	21
2	6	Individual_ejaculate	2	0.3	-1.60653	20.16	14.0564	7.56876	0.538456	10
2	6	Individual_ejaculate	1	0.86076	1.60826	30.9683	25.4306	19.4932	0.766527	79
2	6	Individual_ejaculate	2	0.793103	-0.178048	23.8346	18.8741	13.7412	0.728047	58
2	6	Mixed_ejaculates	1	0.722222	0.181202	25.2663	19.6332	15.3651	0.782608	54
2	6	Mixed_ejaculates	2	0.583333	1.68362	31.27	24.946	20.3684	0.8165	36
2	7	Individual_ejaculate	1	0.166667	0.962543	33.2509	23.7004	13.963	0.589144	12
2	7	Individual_ejaculate	2	0	-5.22383	0	0	0	0	24
2	7	Individual_ejaculate	1	0.766667	0.9186	26.0864	22.6878	18.7258	0.825371	30
2	7	Individual_ejaculate	2	0.673913	-0.0462234	25.4646	18.6055	14.1288	0.759386	46
2	7	Mixed_ejaculates	1	0.416667	1.74544	32.9598	25.3006	19.5949	0.774485	60
2	7	Mixed_ejaculates	2	0.774193	1.31463	30.9925	23.1401	18.8375	0.814061	31
2	8	Individual_ejaculate	1	0.133333	0.0119968	23.714	19.9056	14.6036	0.733639	15
2	8	Individual_ejaculate	2	0.235294	-1.79246	14.6615	12.0085	10.9611	0.912781	17
2	8	Individual_ejaculate	1	0.853659	-0.528123	21.5269	17.5901	13.1593	0.748108	41
2	8	Individual_ejaculate	2	0.537037	-0.31766	25.2401	17.1128	13.1515	0.768516	54
2	8	Mixed_ejaculates	1	0.761468	0.227544	25.8595	19.8159	15.2587	0.770024	109
2	8	Mixed_ejaculates	2	0.805556	0.79414	29.2457	21.4889	16.7467	0.779318	72
2	9	Individual_ejaculate	1	0.914286	-0.288017	24.0191	17.7056	13.6487	0.770869	35
2	9	Individual_ejaculate	2	0.660377	-0.0721768	23.1784	18.8488	15.0741	0.799739	53
2	9	Individual_ejaculate	1	0.111111	-0.771938	18.231	17.1545	13.3866	0.780356	9
2	9	Individual_ejaculate	2	0	-5.22383	0	0	0	0	12
2	9	Mixed_ejaculates	1	1	-0.974899	18.287	15.6226	12.8672	0.823626	14
2	9	Mixed_ejaculates	2	0.555556	-0.496672	34.2442	13.5987	9.11535	0.670311	18
2	10	Individual_ejaculate	1	0.185185	-0.484916	23.4011	17.5084	12.4766	0.712607	27
2	10	Individual_ejaculate	2	0	-5.22383	0	0	0	0	19
2	10	Individual_ejaculate	1	0.848101	-0.452406	22.4825	17.6574	13.1862	0.746779	158
2	10	Individual_ejaculate	2	0.666667	0.73172	28.9908	21.3049	16.5117	0.775015	120
2	10	Mixed_ejaculates	1	0.847222	0.634102	24.6585	21.5527	18.0605	0.837971	72
2	10	Mixed_ejaculates	2	0.66129	1.19928	28.6926	23.4022	19.0005	0.811913	62

## Sheet: Own-Rival_SF
Experiment_replicate	Trial	Treatment	Time_point	Prop_motile	PC1	VCL	VAP	VSL	LIN	No_tracked_sperm
1	1	AG-Hayes	1	0.727273	2.14186	35.7986	28.8504	21.8569	0.757595	55
1	1	AG-Hayes	2	0.545455	-0.626025	23.7259	19.9312	15.1083	0.758022	44
1	1	AG-RivalSF	1	0.851064	-1.0544	21.8662	17.831	14.7066	0.824774	47
1	1	AG-RivalSF	2	0.684211	-0.0181115	26.0916	20.9178	17.6963	0.845995	38
1	1	AT-RivalSF	1	0.984127	-0.461528	23.207	20.1323	16.7929	0.834125	63
1	1	AT-RivalSF	2	0.932203	0.228949	27.7455	22.2449	17.3595	0.780382	59
1	1	AT-Hayes	1	0.6	-0.597923	23.6167	20.3737	15.044	0.738406	35
1	1	AT-Hayes	2	0.0612245	-2.94932	15.9304	11.7729	8.18417	0.695173	49
1	2	AG-RivalSF	1	0.780488	1.23358	31.4849	25.6042	20.2116	0.789388	41
1	2	AG-RivalSF	2	0.9	1.81953	31.7295	28.7457	22.3532	0.777618	30
1	2	AG-Hayes	1	0.807692	-0.211979	26.041	20.9809	15.9683	0.761085	52
1	2	AG-Hayes	2	0.865672	-0.621147	24.0371	19.6392	15.1666	0.772258	67
1	2	AT-RivalSF	1	0.942857	-0.213506	23.1353	21.453	17.8474	0.831928	35
1	2	AT-RivalSF	2	0.833333	1.08051	28.2078	26.0711	21.0539	0.807557	12
1	2	AT-Hayes	1	0.769231	-0.504249	24.7718	20.2095	15.0974	0.747044	13
1	2	AT-Hayes	2	0.285714	-1.76991	19.4726	15.8609	12.0788	0.761542	21
1	3	AG-RivalSF	1	0.969697	0.741103	26.1077	24.5301	21.1248	0.861177	33
1	3	AG-RivalSF	2	0.986667	1.25667	28.8932	26.8174	21.3884	0.797557	75
1	3	AG-Hayes	1	0.666667	-0.147261	26.5508	21.2552	15.8852	0.747358	36
1	3	AG-Hayes	2	0.75	0.901502	29.7667	25.3329	18.8962	0.745913	36
1	3	AT-RivalSF	1	0.914286	-0.0773623	24.707	21.5518	17.7059	0.821547	35
1	3	AT-RivalSF	2	0.930233	0.720562	26.1594	24.197	21.2028	0.876255	43
1	3	AT-Hayes	1	0.475	-0.777664	23.1398	18.7732	15.2826	0.814066	40
1	3	AT-Hayes	2	0.914894	2.06518	33.8445	29.972	21.7269	0.724909	47
1	4	AG-RivalSF	1	0.818182	0.410885	26.3444	23.7242	18.7483	0.790258	22
1	4	AG-RivalSF	2	0.904762	0.513714	28.6971	23.8528	17.6625	0.740481	21
1	4	AG-Hayes	1	0.902174	1.00519	29.3272	25.971	19.5861	0.754154	92
1	4	AG-Hayes	2	0.923077	2.07376	32.8584	29.5938	22.9309	0.774854	91
1	4	AT-RivalSF	1	0.724138	0.673954	28.8624	24.2306	18.6041	0.767794	29
1	4	AT-RivalSF	2	0.9375	4.08954	45.9522	33.16	27.0579	0.815979	16
1	4	AT-Hayes	1	0.826087	-0.612759	23.4496	20.3794	15.0413	0.738064	23
1	4	AT-Hayes	2	0.136364	-2.50789	17.6541	13.5827	9.07169	0.667886	44
1	5	AG-RivalSF	1	0.826087	2.14503	30.8122	29.1271	25.6144	0.879401	46
1	5	AG-RivalSF	2	0.764706	1.76421	30.9874	27.7895	23.3202	0.839171	51
1	5	AG-Hayes	1	0.917808	1.97911	31.8823	28.5304	23.8343	0.835398	73
1	5	AG-Hayes	2	0.705263	1.7169	30.5206	27.4011	23.6258	0.862222	95
1	5	AT-RivalSF	1	0.483871	1.11456	28.3085	25.6148	21.6861	0.846625	31
1	5	AT-RivalSF	2	0.142857	1.89153	29.03	28.1655	25.6667	0.911282	35
1	5	AT-Hayes	1	0.794521	-0.0641899	25.7332	21.2704	17.2573	0.811329	73
1	5	AT-Hayes	2	0.739583	0.60653	27.7334	23.4105	19.6501	0.839372	96
1	6	AG-RivalSF	1	0.882353	1.04956	27.6388	25.3103	21.9217	0.866118	51
1	6	AG-RivalSF	2	0.844444	1.06333	28.564	24.9801	21.603	0.864806	45
1	6	AG-Hayes	1	0.8	-0.027702	24.4113	21.4186	18.5005	0.863756	20
1	6	AG-Hayes	2	0.294118	-0.47836	22.396	20.4312	17.0217	0.833122	17
1	6	AT-RivalSF	1	0.964286	2.92638	33.322	31.6632	28.2197	0.891243	28
1	6	AT-RivalSF	2	0.737705	2.5906	32.9715	30.1797	26.8745	0.890482	61
1	6	AT-Hayes	1	0.366667	-0.624335	22.9016	19.4722	16.1953	0.831711	30
1	6	AT-Hayes	2	0.25	-0.217686	24.0171	21.4488	17.1106	0.797744	32
1	7	AG-RivalSF	1	0.818182	3.04872	35.9906	32.0927	26.7824	0.834535	22
1	7	AG-RivalSF	2	0.933333	2.24185	36.3701	28.0686	22.9894	0.819043	15
1	7	AG-Hayes	1	0.652174	-0.375153	25.7586	20.4526	15.2302	0.744658	46
1	7	AG-Hayes	2	0.679487	0.938871	30.4098	24.7982	19.1956	0.774071	78
1	7	AT-RivalSF	1	0.681319	1.11848	30.5567	25.7939	19.765	0.766266	91
1	7	AT-RivalSF	2	0.936508	2.42566	35.4537	29.5223	24.031	0.813994	63
1	7	AT-Hayes	1	0	-6.52034	0	0	0	0	9
1	7	AT-Hayes	2	0	-6.52034	0	0	0	0	7
1	8	AG-RivalSF	1	0.90566	2.51653	34.9049	30.2854	24.5823	0.811687	53
1	8	AG-RivalSF	2	0.957447	2.04918	33.0862	28.8366	23.2158	0.805079	47
1	8	AG-Hayes	1	0.5	0.0190382	26.292	22.4106	16.5168	0.737009	36
1	8	AG-Hayes	2	0.323077	0.322041	25.8367	23.5656	18.5122	0.78556	65
1	8	AT-RivalSF	1	1	-0.290066	24.4051	21.5033	16.1128	0.749316	7
1	8	AT-RivalSF	2	1	0.225907	25.517	23.1364	18.3061	0.791225	18
1	8	AT-Hayes	1	0.930556	-0.0732153	25.5343	22.2032	16.4942	0.742876	72
1	8	AT-Hayes	2	0.785714	-0.0811033	25.4092	22.1159	16.6032	0.750737	42
1	9	AG-RivalSF	1	0.833333	0.91563	27.684	25.4404	20.5858	0.809178	30
1	9	AG-RivalSF	2	0.794118	2.07216	32.3299	29.5136	23.411	0.793228	34
1	9	AG-Hayes	1	0.8	1.71754	31.0393	27.7912	22.8652	0.822752	15
1	9	AG-Hayes	2	0.8	1.04769	30.8046	24.9385	19.7145	0.790525	30
1	9	AT-RivalSF	1	0.714286	0.902062	28.6772	25.2936	19.806	0.783042	35
1	9	AT-RivalSF	2	0.642857	1.78089	31.2959	28.0924	22.9478	0.816869	14
1	9	AT-Hayes	1	0.740741	0.462175	26.0553	23.9119	19.2624	0.805557	27
1	9	AT-Hayes	2	0.566667	-0.246306	25.1725	21.5382	15.8552	0.736146	30
1	10	AG-RivalSF	1	0.576923	-0.632503	22.3204	19.9371	16.1673	0.810913	26
1	10	AG-RivalSF	2	0.689655	-1.09532	22.3001	17.4414	14.3507	0.822794	29
1	10	AG-Hayes	1	0.625	0.285063	26.2525	23.24	18.148	0.780897	56
1	10	AG-Hayes	2	0.1875	-2.00106	18.4886	14.8126	11.7697	0.794572	32
1	10	AT-RivalSF	1	0.636364	0.337929	25.1386	23.0958	19.6338	0.850105	22
1	10	AT-RivalSF	2	0.8125	0.613276	26.848	23.3823	20.4417	0.874237	16
1	10	AT-Hayes	1	0.631579	-1.36741	21.6546	16.8212	13.0239	0.774256	76
1	10	AT-Hayes	2	0.21229	-1.70941	20.1313	15.5965	12.3259	0.790297	179
2	1	AG-RivalSF	1	0.954545	-0.523745	22.6166	20.2727	16.5881	0.818246	66
2	1	AG-RivalSF	2	0.930556	-0.674538	22.2696	19.6904	16.0595	0.815599	72
2	1	AG-Hayes	1	0.543478	-0.302372	26.7769	20.6997	14.8369	0.716769	46
2	1	AG-Hayes	2	0.531915	-1.29771	23.6724	17.2281	11.6616	0.67689	47
2	1	AT-RivalSF	1	0.972222	0.0621643	24.4928	22.4901	18.2614	0.811977	36
2	1	AT-RivalSF	2	0.865385	-0.139654	23.9403	21.849	17.4995	0.80093	52
2	1	AT-Hayes	1	0.935484	0.560973	27.0699	24.4332	18.8542	0.771663	31
2	1	AT-Hayes	2	0.825	-0.124495	26.4415	21.3077	16.126	0.756813	40
2	2	AG-RivalSF	1	1	0.181988	24.8259	22.8262	18.75	0.821423	29
2	2	AG-RivalSF	2	1	0.725826	27.8915	24.3077	19.7672	0.813206	73
2	2	AG-Hayes	1	0.8125	0.989761	29.5501	25.2363	19.9353	0.789948	64
2	2	AG-Hayes	2	0.717391	0.488962	27.003	23.4163	19.1899	0.819513	46
2	2	AT-RivalSF	1	1	0.302075	24.7632	23.258	19.4704	0.837151	28
2	2	AT-RivalSF	2	0.956522	0.475092	28.8838	22.6339	18.2729	0.807323	23
2	2	AT-Hayes	1	0.823529	0.0645299	25.162	22.5876	17.6603	0.781855	17
2	2	AT-Hayes	2	0.111111	-2.0546	18.5376	15.1813	10.9251	0.719644	18
2	3	AG-RivalSF	1	0.8	-0.323224	24.0537	20.4241	17.0747	0.836009	30
2	3	AG-RivalSF	2	0.75	-0.265485	29.1499	18.5098	15.2459	0.823665	32
2	3	AG-Hayes	1	0.857143	1.05032	28.0195	26.0777	20.9317	0.802665	7
2	3	AG-Hayes	2	0.5	-1.50332	20.7856	17.0049	12.3517	0.726361	8
2	3	AT-RivalSF	1	0.833333	-0.666213	22.3167	19.9104	15.8968	0.798418	60
2	3	AT-RivalSF	2	0.909091	-0.178386	23.7363	21.4537	17.6772	0.823968	11
2	3	AT-Hayes	1	0.285714	-0.421004	22.0054	20.4691	17.8055	0.869872	7
2	3	AT-Hayes	2	0.25	-2.86856	13.9663	11.9085	10.342	0.868455	8
2	4	AG-RivalSF	1	0.942308	0.527142	26.3687	23.8917	19.604	0.820536	52
2	4	AG-RivalSF	2	0.934783	0.988113	29.251	25.2174	20.1765	0.800103	46
2	4	AG-Hayes	1	0.662651	-0.469347	24.6407	20.1341	15.5782	0.773721	83
2	4	AG-Hayes	2	0.843137	-0.156618	26.2681	21.2224	16.0577	0.756639	51
2	4	AT-RivalSF	1	0.979167	0.0144138	24.7034	21.9414	18.1672	0.827987	48
2	4	AT-RivalSF	2	0.925926	-0.0404579	26.7552	21.6131	16.3418	0.756105	27
2	4	AT-Hayes	1	0.537313	0.0884984	25.8684	22.5058	17.3821	0.772336	67
2	4	AT-Hayes	2	0.382979	-2.17094	18.5471	14.236	10.7439	0.754698	47
2	5	AG-RivalSF	1	0.941176	-0.131632	26.4753	20.7536	16.5363	0.796791	17
2	5	AG-RivalSF	2	0.923077	0.5067	28.2332	23.3726	18.4043	0.787431	13
2	5	AG-Hayes	1	0.902655	-0.0293943	26.4171	21.7686	16.5689	0.761135	113
2	5	AG-Hayes	2	0.449367	-1.57115	22.6978	15.631	11.4672	0.733621	158
2	5	AT-RivalSF	1	0.943396	-0.199566	23.5958	21.6768	17.4009	0.802743	53
2	5	AT-RivalSF	2	1	-0.225958	23.2423	21.3706	17.7265	0.829477	29
2	5	AT-Hayes	1	0.0666667	-2.14672	17.9659	14.1691	11.4819	0.810349	30
2	5	AT-Hayes	2	0.129032	-2.75106	17.7367	11.4391	8.79423	0.768784	31
2	6	AG-RivalSF	1	1	2.00341	30.5195	28.4629	25.1974	0.885272	29
2	6	AG-RivalSF	2	0.948718	1.58721	29.349	26.9036	23.8649	0.88705	39
2	6	AG-Hayes	1	0.166667	-3.37589	14.5077	11.0049	6.24711	0.567666	12
2	6	AG-Hayes	2	0.0666667	-3.45047	14.8414	11.1072	5.23006	0.470873	15
2	6	AT-RivalSF	1	0.681818	0.461194	32.96	20.9841	16.3867	0.780909	22
2	6	AT-RivalSF	2	0.833333	-0.232158	22.9481	20.9262	18.3077	0.874869	18
2	6	AT-Hayes	1	0	-6.52034	0	0	0	0	4
2	6	AT-Hayes	2	0	-6.52034	0	0	0	0	6
2	8	AG-RivalSF	1	0.842105	-1.09129	21.6372	18.1508	14.275	0.786464	19
2	8	AG-RivalSF	2	1	-0.0613087	23.8043	22.1707	18.0093	0.812301	16
2	8	AG-Hayes	1	0.54902	-1.06019	23.217	18.2147	13.2312	0.726402	51
2	8	AG-Hayes	2	0.741935	-0.395284	25.6428	20.2804	15.3003	0.75444	31
2	8	AT-RivalSF	1	0.68	0.115544	26.0944	22.4756	17.4677	0.777184	25
2	8	AT-RivalSF	2	0.6	-1.01176	22.0513	19.0004	13.8796	0.730494	40
2	8	AT-RivalSF	1	0.864865	0.117961	25.7722	22.6307	17.6062	0.777979	37
2	8	AT-Hayes	2	0.840909	-0.230847	24.8052	21.2775	16.5202	0.776413	44
2	9	AG-RivalSF	1	0.875	1.42139	28.5332	26.7809	23.1627	0.864896	16
2	9	AG-RivalSF	2	0.777778	2.57945	32.4026	30.7724	26.6949	0.867494	18
2	9	AG-Hayes	1	0.555556	0.401692	27.4482	23.1713	18.2854	0.789138	108
2	9	AG-Hayes	2	0.511905	0.573549	25.9753	23.9237	20.2986	0.848474	84
2	9	AT-RivalSF	1	0.454545	1.79569	29.4978	27.4543	25.0894	0.91386	33
2	9	AT-RivalSF	2	0.611111	2.08058	30.3811	28.8528	25.637	0.888547	36
2	9	AT-Hayes	1	0.555556	-1.08739	20.836	18.3428	14.7754	0.805516	9
2	9	AT-Hayes	2	0.375	-0.796878	20.9399	18.7579	16.8823	0.900009	8
2	10	AG-RivalSF	1	0.8	-0.359285	23.3867	21.0956	16.6825	0.790804	25
2	10	AG-RivalSF	2	0.65625	0.179109	28.2334	21.9998	16.7514	0.761432	32
2	10	AG-Hayes	1	0.454545	-1.2935	20.5116	17.5198	13.9577	0.796685	22
2	10	AG-Hayes	2	0.485714	-1.21384	22.0526	17.9734	13.0217	0.724495	35
2	10	AT-RivalSF	1	0.894737	-0.304107	23.3342	21.3892	16.9465	0.792291	19
2	10	AT-RivalSF	2	0.75	1.60729	31.2935	27.5276	21.9271	0.796548	8
2	10	AT-Hayes	1	0.777778	-1.71839	19.8231	16.2056	11.9426	0.736943	9
2	10	AT-Hayes	2	0.125	-1.47456	19.7996	17.4602	12.9813	0.743476	8
2	7	AG-RivalSF	1	0.789474	0.77729	32.2804	22.7429	18.1318	0.797251	19
2	7	AG-RivalSF	2	0.8	2.35369	32.6283	30.8963	24.41	0.790064	10
2	7	AG-Hayes	1	0.333333	-2.51038	17.4034	13.1682	9.62398	0.730849	21
2	7	AG-Hayes	2	0.307692	-2.21284	18.4014	14.3297	10.4057	0.726158	26
2	7	AT-RivalSF	1	0.777778	2.43392	38.8349	27.8837	22.8849	0.820726	9
2	7	AT-RivalSF	2	0.6	0.112335	24.9458	22.2656	18.5456	0.832926	5
2	7	AT-Hayes	1	0.75	1.04912	28.4838	26.4754	20.1916	0.762653	12
2	7	AT-Hayes	2	0.555556	0.110871	25.0009	22.9064	17.9102	0.781887	9

## Sheet: RivalSF-QueenFluid
Experiment_replicate	Trial	Treatment	Time_point	Prop_motile	PC1	VCL	VAP	VSL	LIN	No_tracked_sperm
1	1	Rival_SF	1	0.888889	0.703875	27.4499	22.0326	16.6752	0.756843	189
1	1	Rival_SF	2	0.721951	-0.0437565	26.7703	20.2476	14.7843	0.730173	205
1	1	Hayes_saline	1	0.09375	-1.29399	19.3703	17.567	15.5364	0.884411	32
1	1	Hayes_saline	2	0.342857	-2.03506	21.0691	15.5559	12.2959	0.790433	35
1	1	Rival_SF-Queen_fluid_mix	1	0.684564	-0.721485	23.3716	19.1552	14.4504	0.754385	149
1	1	Rival_SF-Queen_fluid_mix	2	0.822368	0.976247	29.2561	22.5324	16.4587	0.730447	152
1	1	Queen_fluid	1	0.871258	0.777198	31.618	21.3918	14.8642	0.694856	334
1	1	Queen_fluid	2	0.858824	0.780149	32.4314	21.2014	14.5103	0.684403	340
1	2	Rival_SF	1	0.385965	0.359702	28.2288	20.3534	15.8617	0.779313	57
1	2	Rival_SF	2	0.8125	1.07314	28.1343	22.3667	17.8787	0.799343	32
1	2	Hayes_saline	1	0.347458	-1.06009	28.0163	16.856	11.648	0.691029	118
1	2	Hayes_saline	2	0.313433	-0.965022	23.6201	17.5547	14.4563	0.823503	67
1	2	Rival_SF-Queen_fluid_mix	1	0.872727	2.93985	31.4275	27.353	21.0445	0.769366	55
1	2	Rival_SF-Queen_fluid_mix	2	0.871212	2.93225	34.4372	26.308	19.9491	0.758289	132
1	2	Queen_fluid	1	0.274194	-1.16054	22.5254	18.3346	13.43	0.732497	62
1	2	Queen_fluid	2	0.487395	1.69321	31.9185	23.4286	17.6753	0.754435	119
1	3	Rival_SF	1	0.701863	-1.64812	22.1694	16.8589	12.4249	0.736996	161
1	3	Rival_SF	2	0.640909	0.211368	28.6994	20.2101	14.8874	0.736629	220
1	3	Hayes_saline	1	0.754902	-1.3134	20.6759	17.785	14.3584	0.807334	102
1	3	Hayes_saline	2	0.867347	3.60692	35.5474	27.9445	21.299	0.76219	98
1	3	Rival_SF-Queen_fluid_mix	1	0.631902	0.477404	27.0741	20.9872	16.68	0.794771	163
1	3	Rival_SF-Queen_fluid_mix	2	0.674699	0.191568	27.7485	20.1742	15.4516	0.765909	166
1	3	Queen_fluid	1	0.866071	-1.32586	20.9109	17.6945	14.2178	0.803513	112
1	3	Queen_fluid	2	0.782609	0.143924	25.5737	20.7417	16.1321	0.777761	46
1	4	Rival_SF	1	0.75	1.57032	26.0013	23.9792	20.4759	0.853903	28
1	4	Rival_SF	2	0.961538	1.98812	28.3152	24.7056	20.4867	0.829233	52
1	4	Hayes_saline	1	0.910112	1.05432	27.6383	22.8656	17.652	0.771992	89
1	4	Hayes_saline	2	0.656442	0.628026	28.9968	21.68	15.5591	0.717673	163
1	4	Rival_SF-Queen_fluid_mix	1	0.873333	1.31192	29.1127	23.5187	17.4382	0.74146	150
1	4	Rival_SF-Queen_fluid_mix	2	0.816327	2.90449	31.0323	26.7161	21.7057	0.812457	49
1	4	Queen_fluid	1	0.96748	0.670815	27.0466	21.5238	17.2365	0.800809	123
1	4	Queen_fluid	2	0.976471	3.69907	35.4426	28.3564	21.482	0.757571	170
1	5	Rival_SF	1	0.608696	-0.205756	25.0852	20.2743	15.0244	0.741056	92
1	5	Rival_SF	2	0.621622	1.43371	29.1182	23.4851	18.1147	0.771327	74
1	5	Hayes_saline	1	0.539216	-2.97643	20.8486	13.679	9.14914	0.668846	102
1	5	Hayes_saline	2	0.258064	-2.35423	22.1986	15.77	9.64118	0.611363	62
1	5	Rival_SF-Queen_fluid_mix	1	0.733624	0.275237	29.6918	20.2271	14.5478	0.719223	229
1	5	Rival_SF-Queen_fluid_mix	2	0.838235	0.29003	26.9095	20.8069	15.9568	0.766899	68
1	5	Queen_fluid	1	0.882353	1.05271	32.0761	21.838	15.6165	0.715104	289
1	5	Queen_fluid	2	0.912214	1.64107	33.7622	23.0762	16.4866	0.714442	262
1	6	Rival_SF	1	0.718121	0.0378463	25.5909	20.5852	15.6988	0.762626	149
1	6	Rival_SF	2	0.694657	-0.680951	24.3351	18.927	14.231	0.751887	131
1	6	Hayes_saline	1	0.210227	-2.37143	25.6499	14.2219	8.66138	0.609018	352
1	6	Hayes_saline	2	0.0163934	-4.19873	16.0952	11.9087	7.44165	0.624894	122
1	6	Rival_SF-Queen_fluid_mix	1	0.910506	-0.0825777	27.6632	19.6715	14.5089	0.737563	257
1	6	Rival_SF-Queen_fluid_mix	2	0.746544	-0.678385	26.9924	18.2266	13.1092	0.719232	217
1	6	Queen_fluid	1	0.627586	-1.26259	26.1232	16.7836	11.9023	0.709162	145
1	6	Queen_fluid	2	0.503704	-1.50371	25.9329	16.2279	11.2548	0.693547	135
1	7	Rival_SF	1	0.876712	-0.126383	25.3461	20.2618	15.2843	0.754338	219
1	7	Rival_SF	2	0.904167	0.107478	27.581	20.4907	14.8245	0.723475	240
1	7	Hayes_saline	1	0.833333	-0.143019	25.5015	20.3686	14.9934	0.736106	66
1	7	Hayes_saline	2	0.629139	-0.488894	26.7556	18.807	13.7447	0.73083	151
1	7	Rival_SF-Queen_fluid_mix	1	0.705882	-0.86682	23.2087	18.6723	14.2282	0.761998	153
1	7	Rival_SF-Queen_fluid_mix	2	0.90681	0.591014	28.8226	21.4983	15.6454	0.72775	279
1	7	Queen_fluid	1	0.256	-0.945099	24.4767	17.8391	13.7276	0.76952	125
1	7	Queen_fluid	2	0.434783	-1.70603	20.144	16.5867	13.7223	0.827306	92
1	8	Rival_SF	1	0.863636	0.254984	28.2294	20.9958	14.7126	0.700744	242
1	8	Rival_SF	2	0.775	-0.18354	28.5064	18.9166	14.0998	0.745365	40
1	8	Hayes_saline	1	0.16	-1.99189	20.3223	15.7439	12.8533	0.816397	75
1	8	Hayes_saline	2	0.304348	-0.272454	26.145	19.7134	14.4745	0.734248	23
1	8	Rival_SF-Queen_fluid_mix	1	0.84689	-0.0705303	27.2173	20.3356	14.2614	0.7013	209
1	8	Rival_SF-Queen_fluid_mix	2	0.835366	-0.505077	26.4554	18.802	13.8639	0.737363	164
1	8	Queen_fluid	1	0.814516	-0.344614	24.3102	19.9724	15.0803	0.755056	124
1	8	Queen_fluid	2	0.731034	-0.821206	25.4413	18.2786	13.3384	0.729725	145
1	9	Rival_SF	1	0.872727	1.15136	28.6635	22.7239	17.6132	0.775099	165
1	9	Rival_SF	2	0.574468	-0.641567	24.8371	18.8335	14.1908	0.753486	188
1	9	Hayes_saline	1	0.395161	-1.75396	24.0786	15.9069	11.4572	0.720265	124
1	9	Hayes_saline	2	0.214724	-2.65506	19.8905	14.0495	11.1637	0.794599	163
1	9	Rival_SF-Queen_fluid_mix	1	0.725807	-0.417918	25.6029	19.0223	14.6971	0.772624	186
1	9	Rival_SF-Queen_fluid_mix	2	0.673004	-0.931974	26.0672	17.6345	12.9206	0.732689	263
1	9	Queen_fluid	1	0.954545	1.14256	28.6361	22.8973	17.4253	0.76102	154
1	9	Queen_fluid	2	0.753363	-0.0477972	26.6955	20.0115	15.0298	0.751057	223
1	10	Rival_SF	1	0.837037	0.620745	25.8699	21.8051	17.4989	0.802516	135
1	10	Rival_SF	2	0.888889	0.685009	29.3587	21.2708	15.9966	0.752045	243
1	10	Hayes_saline	1	0.878327	1.11377	31.1501	22.4692	15.982	0.711284	263
1	10	Hayes_saline	2	0.563707	-1.00014	25.3	17.7834	12.9341	0.72731	259
1	10	Rival_SF-Queen_fluid_mix	1	0.960526	3.53611	36.2145	27.8721	20.5414	0.736987	304
1	10	Rival_SF-Queen_fluid_mix	2	0.919149	2.43156	30.9957	25.7555	20.0915	0.780083	235
1	10	Queen_fluid	1	0.991228	4.11855	34.4379	29.5515	23.293	0.788217	228
1	10	Queen_fluid	2	0.93956	1.22744	28.1536	23.068	18.044	0.782209	182
2	1	Rival_SF	1	0.888889	0.392417	27.8926	20.9801	15.6853	0.747626	297
2	1	Rival_SF	2	0.933333	0.879274	30.5728	21.7971	15.7359	0.721926	315
2	1	Hayes_saline	1	0.715026	0.157302	27.835	20.6483	14.7753	0.715567	193
2	1	Hayes_saline	2	0.815385	-0.0436871	26.3548	20.4538	14.8734	0.727168	130
2	1	Rival_SF-Queen_fluid_mix	1	0.838542	-0.489346	23.6029	19.2143	15.4788	0.805589	192
2	1	Rival_SF-Queen_fluid_mix	2	0.748634	-0.213788	24.8632	19.8868	15.4863	0.778721	183
2	1	Queen_fluid	1	0.810811	0.309481	24.65	21.3365	17.0867	0.800824	74
2	1	Queen_fluid	2	0.824742	1.55399	28.0267	24.0427	18.9743	0.789192	97
2	2	Rival_SF	1	0.860399	1.767	31.6637	24.1329	17.592	0.728962	351
2	2	Rival_SF	2	0.901141	0.741134	29.0119	21.9933	15.8641	0.721314	263
2	2	Hayes_saline	1	0.414773	-1.89546	24.139	15.7884	10.7711	0.682216	176
2	2	Hayes_saline	2	0.577778	-2.34039	20.8469	15.4728	10.8931	0.704014	90
2	2	Rival_SF-Queen_fluid_mix	1	0.340278	-1.20482	23.932	17.5308	12.9909	0.741031	288
2	2	Rival_SF-Queen_fluid_mix	2	0.733333	-1.79113	20.6063	16.267	13.2528	0.814705	75
2	2	Queen_fluid	1	0.914787	1.60114	35.5448	22.8181	15.3174	0.671285	399
2	2	Queen_fluid	2	0.780822	-0.58452	29.3783	18.032	12.191	0.676074	438
2	3	Rival_SF	1	0.815451	0.358163	29.2678	20.7303	14.8116	0.714489	233
2	3	Rival_SF	2	0.84	1.23991	28.3037	23.6459	17.4789	0.739196	100
2	3	Hayes_saline	1	0.843882	1.19391	31.8658	22.1384	16.2341	0.733303	237
2	3	Hayes_saline	2	0.77551	0.528259	28.0878	21.3209	15.9658	0.748832	98
2	3	Rival_SF-Queen_fluid_mix	1	0.914286	0.988574	31.9436	21.5516	15.6265	0.725073	175
2	3	Rival_SF-Queen_fluid_mix	2	0.842767	1.03233	29.8997	22.2541	16.5826	0.74515	159
2	3	Queen_fluid	1	0.772727	1.85654	31.2506	23.9675	18.4981	0.7718	132
2	3	Queen_fluid	2	0.807018	2.55302	31.1626	26.1734	20.2434	0.773435	57
2	4	Rival_SF	1	0.9	0.545101	24.6353	21.6878	18.03	0.831343	60
2	4	Rival_SF	2	0.702703	2.58403	29.427	26.2123	21.535	0.82156	37
2	4	Hayes_saline	1	0.125	1.73581	29.845	23.4305	19.2889	0.823237	48
2	4	Hayes_saline	2	0.347826	-0.730374	23.9446	18.9617	14.1971	0.748726	69
2	4	Rival_SF-Queen_fluid_mix	1	0.847716	1.23693	31.1477	22.5628	16.5542	0.733695	197
2	4	Rival_SF-Queen_fluid_mix	2	0.884793	1.28288	31.0249	23.1088	16.3797	0.708807	217
2	4	Queen_fluid	1	0.705	-0.0663593	25.8476	20.1083	15.4096	0.766334	200
2	4	Queen_fluid	2	0.742857	0.50521	28.1805	21.1713	15.9183	0.751883	210
2	5	Rival_SF	1	0.903226	-0.402955	22.7084	19.5351	16.2436	0.831508	62
2	5	Rival_SF	2	0.872727	0.00503741	23.2808	20.6107	17.0472	0.827108	55
2	5	Hayes_saline	1	0.79375	0.876515	28.5566	21.8757	16.9988	0.777066	160
2	5	Hayes_saline	2	0.641026	0.405774	26.9513	21.4042	15.9971	0.747382	78
2	5	Rival_SF-Queen_fluid_mix	1	0.972222	-0.942998	20.6732	18.7244	15.4719	0.826298	36
2	5	Rival_SF-Queen_fluid_mix	2	0.972973	-0.696233	21.3442	19.1115	15.9826	0.836282	37
2	5	Queen_fluid	1	0.820513	-0.172689	24.7495	20.0997	15.5858	0.775426	195
2	5	Queen_fluid	2	0.887755	0.866984	31.4188	21.9127	14.9976	0.684425	294
2	6	Rival_SF	1	0.714286	2.0089	29.7825	24.8838	19.4513	0.781687	63
2	6	Rival_SF	2	0.66	-0.294661	23.7544	19.9209	15.7661	0.791433	50
2	6	Hayes_saline	1	0.481595	-1.91179	24.3587	15.509	10.7937	0.695963	326
2	6	Hayes_saline	2	0.0247525	-3.09656	25.2928	12.242	6.8536	0.559842	202
2	6	Rival_SF-Queen_fluid_mix	1	0.654762	1.27492	27.6285	23.4969	18.2546	0.776893	168
2	6	Rival_SF-Queen_fluid_mix	2	0.72093	0.338292	25.1954	21.3229	16.8876	0.791993	86
2	6	Queen_fluid	1	0.901639	-0.0553667	24.4949	20.7457	15.7882	0.761035	61
2	6	Queen_fluid	2	0.914894	0.557352	25.6036	22.1537	17.0189	0.76822	47
2	7	Rival_SF	1	0.594595	-0.611313	27.365	18.8457	12.6484	0.671157	111
2	7	Rival_SF	2	0.655914	-1.23256	26.0278	17.1437	11.7955	0.688037	186
2	7	Hayes_saline	1	0.025641	-3.26268	17.4098	13.1286	10.4312	0.794534	78
2	7	Hayes_saline	2	0	-9.66818	0	0	0	0	36
2	7	Rival_SF-Queen_fluid_mix	1	0.473684	-0.756497	24.1689	18.8734	13.9888	0.741192	38
2	7	Rival_SF-Queen_fluid_mix	2	0.44186	-1.16136	26.142	17.5136	11.7587	0.671403	129
2	7	Queen_fluid	1	0.652482	-0.362621	27.5978	18.7299	13.9249	0.743459	141
2	7	Queen_fluid	2	0.539906	-1.20014	27.2052	16.9559	11.3525	0.669527	213
2	8	Rival_SF	1	0.636678	-0.529187	26.7727	18.9909	13.3494	0.702933	289
2	8	Rival_SF	2	0.831234	0.458656	35.0847	20.0213	12.1041	0.604561	397
2	8	Hayes_saline	1	0.594937	-0.7604	26.9132	18.3626	12.6	0.686178	237
2	8	Hayes_saline	2	0.268657	-1.80263	26.953	15.2394	9.88642	0.64874	335
2	8	Rival_SF-Queen_fluid_mix	1	0.515625	-1.30658	23.7059	17.7425	12.4051	0.699172	192
2	8	Rival_SF-Queen_fluid_mix	2	0.392045	-2.1237	21.8877	15.749	11.0977	0.704659	176
2	8	Queen_fluid	1	0.575092	-1.12327	25.0903	17.9265	12.2865	0.685379	273
2	8	Queen_fluid	2	0.338889	-0.831278	27.3367	17.8972	12.3662	0.690956	180
2	9	Rival_SF	1	0.913979	0.892402	26.7987	22.5647	17.6274	0.78119	93
2	9	Rival_SF	2	0.867647	0.432642	25.7238	21.2307	17.1216	0.806454	68
2	9	Hayes_saline	1	0.754167	1.21539	31.5872	22.5686	16.1398	0.715143	240
2	9	Hayes_saline	2	0.850467	1.77241	31.9229	23.7195	17.8272	0.751584	214
2	9	Rival_SF-Queen_fluid_mix	1	0.921348	1.03891	27.4628	22.7795	17.7665	0.779937	89
2	9	Rival_SF-Queen_fluid_mix	2	0.933333	-1.09352	20.2576	18.5037	15.1505	0.818782	45
2	9	Queen_fluid	1	0.927273	0.295381	26.0401	21.0813	16.3153	0.773925	165
2	9	Queen_fluid	2	0.87395	0.653217	26.7012	22.2099	16.7435	0.753875	119
2	10	Rival_SF	1	0.969697	1.60467	28.4812	23.9904	18.9883	0.791497	132
2	10	Rival_SF	2	0.954774	1.09795	29.2745	22.9358	16.7246	0.729194	199
2	10	Hayes_saline	1	0.514706	-1.65201	21.3884	16.7705	13.0082	0.775659	68
2	10	Hayes_saline	2	0.585366	-2.05976	19.8497	15.8514	12.7091	0.801767	82
2	10	Rival_SF-Queen_fluid_mix	1	0.75	-0.915517	24.6505	18.183	13.4529	0.739863	128
2	10	Rival_SF-Queen_fluid_mix	2	0.796875	-0.0256801	26.5557	20.3768	14.9057	0.731505	256
2	10	Queen_fluid	1	0.87988	0.0542639	28.6312	20.1277	14.1712	0.704063	333
2	10	Queen_fluid	2	0.73871	-0.0890391	28.7636	19.7118	13.7006	0.695048	310

## Sheet: Bursa-Spermatheca
Experiment_replicate	Trial	Treatment	Time_point	Prop_motile	PC1	VCL	VAP	VSL	LIN	No_tracked_sperm
1	1	Bursa_copulatrix	1	0.75	1.08041	29.6882	27.3561	24.087	0.8805	20
1	1	Bursa_copulatrix	2	0.818182	-0.211062	23.9389	21.903	19.5902	0.89441	11
1	1	Hayes_saline	1	0.933333	-0.0433709	24.8838	22.5294	20.095	0.891946	15
1	1	Hayes_saline	2	0.625	-0.377719	24.1606	21.2616	18.221	0.85699	24
1	1	Spermatheca	1	0.891892	0.637959	28.1783	25.2552	22.4011	0.886988	74
1	1	Spermatheca	2	0.866667	0.217447	26.9087	23.8389	20.1615	0.845737	45
2	2	Bursa_copulatrix	1	0.770833	1.82333	34.1093	30.9627	25.4115	0.820712	48
2	2	Bursa_copulatrix	2	0.724138	1.75014	34.0769	29.9038	25.5936	0.855867	29
2	2	Hayes_saline	1	0.75	0.513632	27.9696	25.5389	20.9933	0.822013	24
2	2	Hayes_saline	2	0.6	-0.816428	23.1671	20.1932	15.2719	0.756288	15
2	2	Spermatheca	1	0.913044	1.06991	32.1024	27.133	22.3329	0.82309	23
2	2	Spermatheca	2	0.944444	2.60347	40.5669	32.1301	27.7273	0.86297	36
1	3	Bursa_copulatrix	1	0.272727	-0.890174	22.3981	19.846	15.3824	0.775088	11
1	3	Bursa_copulatrix	2	0.666667	-0.287484	23.8836	22.4033	18.3822	0.820511	12
1	3	Hayes_saline	1	0.775	-1.73075	18.9869	15.8625	12.586	0.793446	40
1	3	Hayes_saline	2	0.69697	-1.38437	23.2204	16.7375	12.2591	0.732433	33
1	3	Spermatheca	1	0.974026	1.67395	37.1381	29.2287	23.049	0.788577	77
1	3	Spermatheca	2	0.955882	0.389128	28.9253	24.6471	19.7319	0.800579	68
2	4	Bursa_copulatrix	1	0.888889	1.83855	35.2416	30.8854	24.7782	0.802261	72
2	4	Bursa_copulatrix	2	0.843137	2.76024	39.6938	35.4226	27.1531	0.766547	51
2	4	Hayes_saline	1	0.666667	-0.695709	23.8508	20.7969	15.498	0.745209	24
2	4	Hayes_saline	2	0.405405	-1.41715	25.7876	16.5595	10.1128	0.610695	37
2	4	Spermatheca	1	0.919355	2.25686	40.5231	31.3955	24.7362	0.787888	62
2	4	Spermatheca	2	0.892857	1.17603	34.0309	27.3083	21.8335	0.79952	28
1	5	Bursa_copulatrix	1	0.384615	-1.41689	20.2151	17.3862	13.6328	0.784116	78
1	5	Bursa_copulatrix	2	0.321429	-2.21749	16.3983	13.8301	11.1925	0.809289	28
1	5	Hayes_saline	1	0.638298	-2.4413	17.0551	12.437	9.54847	0.767749	47
1	5	Hayes_saline	2	0	-5.60356	0	0	0	0	19
1	5	Spermatheca	1	0.816327	-1.36666	21.0172	17.4285	13.5166	0.775546	49
1	5	Spermatheca	2	0.645161	-0.545547	24.9619	21.0755	15.9967	0.759017	31
2	6	Bursa_copulatrix	1	0.878049	0.191467	28.1587	24.3271	18.5041	0.760639	82
2	6	Bursa_copulatrix	2	0.666667	-0.370358	25.8035	21.6107	16.7399	0.774611	63
2	6	Hayes_saline	1	0.764706	-0.785919	24.0928	19.6267	15.3888	0.784073	68
2	6	Hayes_saline	2	0.884211	-0.345321	26.2092	21.6781	16.6366	0.767435	95
2	6	Spermatheca	1	0.882353	0.76705	32.8801	25.5264	19.9476	0.781449	136
2	6	Spermatheca	2	0.885057	1.07963	33.243	27.1701	21.5343	0.792574	87
1	7	Bursa_copulatrix	1	0.777778	-0.928816	22.6403	19.3142	15.2569	0.789931	36
1	7	Bursa_copulatrix	2	0.52381	-1.30196	22.6852	17.1357	13.189	0.76968	84
1	7	Hayes_saline	1	0.765957	-0.346003	24.8944	22.3525	17.0371	0.762199	47
1	7	Hayes_saline	2	0.192308	-0.813438	23.4881	19.5907	15.5897	0.795771	52
1	7	Spermatheca	1	0.913044	0.398417	28.7934	24.8886	19.718	0.792252	46
1	7	Spermatheca	2	0.934783	0.37	29.3213	24.3889	19.455	0.797696	92
2	8	Bursa_copulatrix	1	0.635294	1.09945	32.2843	27.3789	22.2908	0.814161	85
2	8	Bursa_copulatrix	2	0.613636	-1.92713	19.3867	14.7819	11.1532	0.754521	44
2	8	Hayes_saline	1	0.459184	0.937831	31.5764	27.3788	21.1183	0.771339	98
2	8	Hayes_saline	2	0.21875	-1.95958	19.5381	14.7436	10.7277	0.727617	32
2	8	Spermatheca	1	0.637931	-0.332725	23.9304	21.6446	18.5356	0.856364	58
2	8	Spermatheca	2	0.958333	0.582998	30.8083	24.7688	20.2437	0.817307	24
1	9	Bursa_copulatrix	1	0.693548	0.695969	29.4226	25.9535	21.4525	0.826575	62
1	9	Bursa_copulatrix	2	0.773585	1.84396	36.5048	30.0677	24.5933	0.817931	53
1	9	Hayes_saline	1	0.822581	1.4954	33.4582	29.398	23.8121	0.809993	62
1	9	Hayes_saline	2	0.333333	-1.41977	24.9934	16.4814	10.7591	0.652802	93
1	9	Spermatheca	1	0.888889	1.18636	31.0978	28.2954	23.308	0.823739	81
1	9	Spermatheca	2	0.9375	1.37678	31.2607	28.9965	24.5834	0.847805	48
2	10	Bursa_copulatrix	1	0.882353	-0.704958	23.4298	20.5498	15.9385	0.775604	34
2	10	Bursa_copulatrix	2	0.709677	0.957562	30.7107	27.6073	21.7855	0.789122	31
2	10	Hayes_saline	1	0.617328	-0.99606	26.9775	17.9204	12.4681	0.695748	277
2	10	Hayes_saline	2	0.692935	-0.567191	30.2176	19.208	13.4083	0.698059	368
2	10	Spermatheca	1	0.571429	-0.307188	26.1705	21.6443	17.0998	0.790037	63
2	10	Spermatheca	2	0.545455	1.41112	35.9903	27.5437	22.6236	0.821372	33
1	1	Bursa_copulatrix	1	0.859155	2.62795	40.3086	33.804	26.709	0.790113	71
1	1	Bursa_copulatrix	2	0.656566	-1.45725	22.3283	16.3218	12.5329	0.767861	99
1	1	Hayes_saline	1	0.526316	1.74652	33.4707	31.1106	24.9542	0.802113	38
1	1	Hayes_saline	2	0.433333	1.33261	31.26	29.4347	23.7301	0.806197	30
1	1	Spermatheca	1	0.875	1.56636	32.9207	30.275	24.2008	0.799366	40
1	1	Spermatheca	2	0.74359	0.404652	27.8944	24.7963	20.5503	0.828764	39
2	2	Bursa_copulatrix	1	0.424242	2.31296	36.7574	32.6034	27.1353	0.832286	33
2	2	Bursa_copulatrix	2	0.515151	2.39921	36.6531	33.0457	27.7388	0.839405	33
2	2	Hayes_saline	1	0.80303	2.2818	36.8784	33.3189	26.0829	0.782826	66
2	2	Hayes_saline	2	0.716418	1.84671	34.8729	31.6865	24.4399	0.771304	67
2	2	Spermatheca	1	0.93464	3.05275	44.2609	34.5109	27.5749	0.799019	153
2	2	Spermatheca	2	0.961538	3.24813	47.5658	35.2809	26.4486	0.749657	208
1	3	Bursa_copulatrix	1	0.507937	1.62004	38.3669	27.7618	22.8339	0.822493	63
1	3	Bursa_copulatrix	2	0.421053	0.936399	30.216	26.8464	22.6084	0.842138	38
1	3	Hayes_saline	1	0.774193	-1.21094	21.4781	18.1295	14.1975	0.783113	31
1	3	Hayes_saline	2	0.634615	-1.21568	22.2699	17.8582	13.783	0.771806	52
1	3	Spermatheca	1	0.886364	1.13541	34.1431	27.3601	21.2722	0.777488	44
1	3	Spermatheca	2	0.923077	1.29686	36.5972	27.2754	21.1873	0.77679	117
2	4	Bursa_copulatrix	1	0.671642	0.0769024	28.6434	23.0853	18.015	0.780366	67
2	4	Bursa_copulatrix	2	0.867188	-0.707415	26.7749	19.3772	14.3967	0.742971	128
2	4	Hayes_saline	1	0.173913	-2.12567	18.7122	13.97	10.2791	0.7358	92
2	4	Hayes_saline	2	0.195652	-2.20268	18.3369	14.2522	9.50065	0.666609	92
2	4	Spermatheca	1	0.892562	-0.057037	32.822	20.7414	15.4774	0.74621	121
2	4	Spermatheca	2	0.947368	0.556215	36.9439	22.9011	16.9307	0.739298	133
1	5	Bursa_copulatrix	1	0.210526	-1.87068	18.0737	15.1395	12.4364	0.82145	38
1	5	Bursa_copulatrix	2	0.157895	-1.5333	22.9586	14.9363	12.4675	0.834708	19
1	5	Hayes_saline	1	0.678571	-1.20306	21.2921	18.386	14.1968	0.772155	28
1	5	Hayes_saline	2	0.0145985	-2.11133	21.7615	13.8237	8.23676	0.595844	137
1	5	Spermatheca	1	0.964706	2.2413	37.7329	32.5088	25.7165	0.791062	85
1	5	Spermatheca	2	0.945946	1.29106	34.2939	28.6663	21.6555	0.755435	148
2	6	Bursa_copulatrix	1	0.839286	0.0131761	26.6271	23.0983	18.8648	0.816718	56
2	6	Bursa_copulatrix	2	0.393939	-1.06763	22.9937	18.12	14.5691	0.804032	33
2	6	Hayes_saline	1	0.396226	-1.7256	21.5075	15.4163	11.1133	0.720879	53
2	6	Hayes_saline	2	0.193548	-2.47231	17.5408	12.8651	8.47293	0.658598	31
2	6	Spermatheca	1	0.955224	0.850405	34.3075	26.1093	19.2297	0.736508	268
2	6	Spermatheca	2	0.8	0.0973848	28.0882	23.2986	18.467	0.792623	130
1	7	Bursa_copulatrix	1	0.848485	0.201999	26.2067	24.2789	20.1452	0.82974	99
1	7	Bursa_copulatrix	2	0.695122	-0.156641	24.8587	22.2697	19.1429	0.859596	82
1	7	Hayes_saline	1	0.358491	1.27912	29.8907	27.9746	25.4927	0.911281	53
1	7	Hayes_saline	2	0	-5.60356	0	0	0	0	17
1	7	Spermatheca	1	0.891667	2.62207	37.1623	34.0835	28.7975	0.84491	120
1	7	Spermatheca	2	0.825243	2.83382	37.7451	34.3791	30.3359	0.882394	103
2	8	Bursa_copulatrix	1	0.833333	1.27636	32.5552	28.3263	23.1239	0.816341	66
2	8	Bursa_copulatrix	2	0.617647	1.66055	35.0847	30.0346	23.7616	0.791142	136
2	8	Hayes_saline	1	0.546667	-1.17485	22.1847	18.0639	14.0993	0.780522	75
2	8	Hayes_saline	2	0.131579	-2.16366	17.96	13.7577	10.6367	0.773144	76
2	8	Spermatheca	1	0.926316	0.472441	30.4188	24.8588	19.2901	0.775985	95
2	8	Spermatheca	2	0.75	0.0989072	27.0952	23.9233	18.6895	0.781224	64
1	9	Bursa_copulatrix	1	0.977012	2.32546	39.9822	32.4375	24.9572	0.769394	87
1	9	Bursa_copulatrix	2	0.506329	-0.802293	25.1046	18.8761	15.1057	0.800255	79
1	9	Hayes_saline	1	0.676191	-0.891946	25.0071	19.5958	13.5964	0.693844	105
1	9	Hayes_saline	2	0.031746	-2.42184	21.4036	11.6139	7.16671	0.617081	63
1	9	Spermatheca	1	0.745098	-0.40651	28.9919	20.0813	15.2749	0.760653	51
1	9	Spermatheca	2	0.934211	0.726262	32.5118	25.6358	19.6998	0.768447	152
2	10	Bursa_copulatrix	1	0.8125	-1.3026	26.7645	16.1855	10.9114	0.674149	64
2	10	Bursa_copulatrix	2	0.65	-0.908423	22.7613	19.6345	15.0987	0.768988	40
2	10	Hayes_saline	1	0.134615	-2.50317	17.0301	12.7694	8.61951	0.675014	52
2	10	Hayes_saline	2	0	-5.60356	0	0	0	0	52
2	10	Spermatheca	1	0.888889	-0.254751	24.5175	22.4532	18.2021	0.810668	90
2	10	Spermatheca	2	0.935484	-0.910338	21.7458	19.3486	16.1038	0.832298	31
